# Supplementary material for: CD4 T cells mediate brain inflammation and neurodegeneration in a mouse model of Parkinson's disease
Source: Brain. 2021 Mar 11;144(7):2047–59. doi: 10.1093/brain/awab103 (PMC8370411; doi:10.1093/brain/awab103)
Supplement: awab103_Supplementary_Data [file awab103_supplementary_data.zip]

Archive with 2 entries (2 files):
- brain-2020-01215-File007.pdf
- brain-2020-01215-File009.pdf
